# Supplementary material for: Coprinopsis cinerea Galectin CGL1 Induces Apoptosis and Inhibits Tumor Growth in Colorectal Cancer Cells
Source: Int J Mol Sci. 2022 Dec 23;24(1):235. doi: 10.3390/ijms24010235 (PMC9820451; doi:10.3390/ijms24010235)
Supplement: Supplementary file 1 [file ijms-24-00235-s001.zip]

Archive with 1 entries (1 files):
- ijms-2054929-supplementary.pdf
